# Supplementary material for: The Effects of Temperature on the Growth, Survival, and Feeding of Chrysaora pacifica (Cnidaria: Scyphozoa) Ephyrae
Source: Biology (Basel). 2026 Apr 9;15(8):597. doi: 10.3390/biology15080597 (PMC13113277; doi:10.3390/biology15080597)
Supplement: Supplementary file 1 [file biology-15-00597-s001.zip]

Archive with 2 entries (2 files):
- Supplementary Materials (Table S1, Table S2).pdf
- Supplementary Materials (Video S1).mp4
